# Supplementary material for: Novel Protein–Protein Interactions Highlighting the Crosstalk between Hypoplastic Left Heart Syndrome, Ciliopathies and Neurodevelopmental Delays
Source: Genes (Basel). 2022 Apr 1;13(4):627. doi: 10.3390/genes13040627 (PMC9032108; doi:10.3390/genes13040627)
Supplement: Supplementary file 1 [file genes-13-00627-s001.zip]

Archive with 2 entries (2 files):
- Supplementary-Data.xlsx
- Supplementary-Figures.pdf
